# Supplementary material for: Renal capsule patient-derived xenograft model for gastric cancer: establishment and MRI characterization
Source: Front Immunol. 2025 Nov 5;16:1683916. doi: 10.3389/fimmu.2025.1683916 (PMC12631216; doi:10.3389/fimmu.2025.1683916)
Supplement: Supplementary file 1 [file Table1.xlsx]

## Sheet: Sheet1
Supplementary table S1：the 33 patients’ baseline characteristics
ID	Age	Gender	engraftment	borrmann	pathology	differentiated degree	AJCC	ANC	CEA	CA125	CA199	FIB	ALB	HGB	ki67
GC01	77	female	failed	III	adenocarcinoma	moderately	Ⅲ	7.05	1.94	10.5	0.6	4.36	33	118	0.1
GC02	68	female	successful	III	adenocarcinoma	poor	Ⅲ	1.4	1.41	12.9	5.82	3.52	38.3	91	0.6
GC03	45	male	successful	II	adenocarcinoma	poor	Ⅱ	3.1	1.97	4.02	9.77	1.87	39.6	157	0.5
GC04	71	male	successful	II	adenocarcinoma	moderately	Ⅰ	2.9	3.08	13.93	7.53	2.7	42.8	154	0.7
GC05	66	female	successful	II	adenocarcinoma	poor	Ⅱ	3.05	2.08	16.93	5.75	2.1	46.1	142	0.6
GC06	64	male	failed	IV	adenocarcinoma	moderately	Ⅳ	4.38	1.3	17.11	9.91	3.4	42	140	0.3
GC07	48	female	failed	II	adenocarcinoma	poor	Ⅱ	4.04	1.28	8.68	0.6	2.4	41.2	149	0.2
GC08	61	male	successful	II	adenocarcinoma	poor	Ⅰ	3.64	1.93	9.52	4.28	3.02	36.7	161	0.4
GC09	63	male	failed	I	adenocarcinoma	poor	Ⅲ	2.72	2.92	15.35	7.45	3.23	43.5	162	0.6
GC10	43	male	failed	III	adenocarcinoma	poor	Ⅲ	2.61	1.18	5.69	7.73	3.4	37.6	142	0.5
GC11	45	male	successful	III	adenocarcinoma	poor	Ⅱ	5.43	1.86	14.43	13.06	2.05	41.9	153	0.75
GC12	57	male	successful	III	neuroendocrine carcinoma	poor	Ⅱ	3.25	1.26	10.76	4.55	3.58	36.1	146	0.65
GC13	64	female	failed	III	adenocarcinoma	moderately	Ⅰ	1.72	2.39	10.14	9.39	3.29	40.1	143	0.8
GC14	54	female	failed	II	adenocarcinoma	poor	Ⅲ	3.34	2.73	9.21	13.4	4.01	38.6	129	0.5
GC15	44	male	failed	II	squamous carcinoma	moderately	Ⅱ	5.72	2.11	9.94	7.58	4.3	38.4	149	0.6
GC16	79	female	successful	I	adenocarcinoma	moderately	Ⅲ	2.76	2.42	9.28	10.3	3.85	42.1	122	0.4
GC17	67	female	successful	III	adenocarcinoma	poor	Ⅱ	6.43	1.89	16.5	10.9	4.1	41.7	146	0.7
GC18	57	female	successful	III	adenocarcinoma	poor	Ⅳ	4.47	1.8	9.34	2	3.8	44.4	95	0.7
GC19	70	male	successful	III	adenocarcinoma	poor	Ⅱ	1.82	2.8	9.69	6.97	2.7	33.6	113	0.7
GC20	41	female	successful	II	adenocarcinoma	poor	Ⅱ	2.21	1.6	12.4	14.7	2.81	43.1	134	0.4
GC21	75	male	failed	III	adenocarcinoma	poor	Ⅱ	5.78	2.93	9.68	7.85	3.15	36.9	156	0.7
GC22	69	male	successful	III	neuroendocrine carcinoma	poor	Ⅰ	2.12	2.36	12.5	17.8	3.36	42.3	167	0.3
GC23	55	male	successful	II	adenocarcinoma	poor	Ⅱ	3.02	1.3	5.19	7.73	2.17	52.3	137	0.7
GC24	53	male	successful	III	adenocarcinoma	moderately	Ⅰ	6.02	2.7	3.33	6.67	2.59	48.1	120	0.6
GC25	50	female	successful	I	adenocarcinoma	moderately	Ⅰ	2.42	1.44	5.85	4	3.21	43.6	140	0.6
GC26	57	male	successful	II	adenocarcinoma	moderately	Ⅱ	3.79	2.68	13.1	2	2.93	46.8	164	0.67
GC27	66	female	failed	III	adenocarcinoma	poor	Ⅱ	5.28	1.5	15.2	6.14	3.44	38.8	130	0.8
GC28	82	male	successful	II	adenocarcinoma	poor	Ⅲ	4.24	1.67	27.1	17.5	4.04	44.2	160	0.5
GC29	60	male	successful	II	adenocarcinoma	poor	Ⅱ	3.67	1.67	5.93	3.46	2.89	39.8	156	0.8
GC30	75	male	failed	III	adenocarcinoma	moderately	Ⅱ	3.23	3.1	17.1	6.68	2.96	32.3	92	0.8
GC31	44	male	failed	III	adenocarcinoma	Well	Ⅲ	2.85	2.72	6.01	15.7	2.42	37.2	148	0.7
GC32	57	female	successful	I	adenocarcinoma	poor	Ⅱ	4.08	1.65	8.22	11.1	2.69	40.4	119	0.6
GC33	57	male	failed	III	adenocarcinoma	moderately	Ⅲ	3.37	1.9	13.1	14.8	3.8	35.6	138	0.9
