# Supplementary material for: Renal capsule patient-derived xenograft model for gastric cancer: establishment and MRI characterization
Source: Front Immunol. 2025 Nov 5;16:1683916. doi: 10.3389/fimmu.2025.1683916 (PMC12631216; doi:10.3389/fimmu.2025.1683916)
Supplement: Supplementary file 2 [file Table2.xlsx]

## Sheet: Sheet1
Supplementary table S2：the 73 mice for establishment of PDX models
Mouse ID	Engrafment	Graf size(mm)	ex vivo time(h)
GC01M1	failed	1´1´1	8
GC01M2	failed	1´1´1	8
GC01M3	failed	1´1´1	8
GC01M4	failed	1´1´1	8
GC02M1	successful	1´1´1	8
GC02M2	failed	1´1´1	8
GC02M3	failed	1´1´1	8
GC02M4	failed	1´1´1	8
GC03M1	successful	1´1´1	8
GC03M2	successful	1´1´1	8
GC03M3	failed	1´1´1	8
GC04M1	successful	2´2´2	8
GC04M2	failed	2´2´2	8
GC04M3	failed	2´2´2	8
GC04M4	failed	2´2´2	8
GC05M1	successful	1´1´1	8
GC05M2	failed	1´1´1	8
GC05M3	failed	1´1´1	8
GC05M4	failed	1´1´1	8
GC06M1	failed	3´3´3	8
GC06M2	failed	3´3´3	8
GC06M3	failed	3´3´3	8
GC06M4	failed	3´3´3	8
GC07M1	failed	2´2´2	2
GC08M1	successful	1´1´1	2
GC09M1	failed	3´3´3	2
GC09M2	failed	3´3´3	2
GC10M1	failed	3´3´3	8
GC11M1	successful	2´2´2	2
GC12M1	successful	2´2´2	2
GC13M1	failed	3´3´3	8
GC14M1	failed	1´1´1	8
GC15M1	failed	1´1´1	24
GC15M2	failed	1´1´1	24
GC15M3	failed	1´1´1	24
GC15M4	failed	1´1´1	24
GC16M1	successful	2´2´2	2
GC16M2	failed	2´2´2	2
GC16M3	failed	2´2´2	2
GC16M4	failed	2´2´2	2
GC17M1	successful	2´2´2	24
GC17M2	successful	2´2´2	24
GC17M3	failed	2´2´2	24
GC18M1	successful	2´2´2	8
GC18M2	failed	2´2´2	8
GC19M1	successful	2´2´2	2
GC19M2	successful	2´2´2	2
GC20M1	successful	2´2´2	2
GC20M2	successful	2´2´2	2
GC21M1	failed	1´1´1	8
GC22M1	successful	2´2´2	2
GC22M2	successful	2´2´2	2
GC23M1	successful	1´1´1	2
GC23M2	failed	1´1´1	2
GC24M1	successful	1´1´1	2
GC25M1	successful	2´2´2	2
GC25M2	successful	2´2´2	2
GC26M1	successful	2´2´2	2
GC26M2	failed	2´2´2	2
GC26M3	successful	1´1´1	2
GC26M4	failed	1´1´1	2
GC27M1	failed	3´3´3	2
GC27M2	failed	3´3´3	2
GC28M1	successful	3´3´3	2
GC28M2	successful	3´3´3	2
GC29M1	successful	3´3´3	2
GC29M2	failed	3´3´3	2
GC30M1	failed	3´3´3	24
GC31M1	failed	2´2´2	2
GC31M2	failed	2´2´2	2
GC32M1	failed	1´1´1	2
GC32M2	successful	3´3´3	2
GC33M1	failed	1´1´1	2
